# Supplementary material for: Intragenomic Variability of ITS Sequences in Bjerkandera adusta
Source: J Fungi (Basel). 2022 Jun 22;8(7):654. doi: 10.3390/jof8070654 (PMC9319410; doi:10.3390/jof8070654)
Supplement: Supplementary file 1 [file jof-08-00654-s001.zip]

Archive with 1 entries (1 files):
- jof-1767609-supplementary.pdf
